# Supplementary material for: Searching for SNPs with cloud computing
Source: Genome Biol. 2009 Nov 20;10(11):R134. doi: 10.1186/gb-2009-10-11-r134 (PMC3091327; doi:10.1186/gb-2009-10-11-r134)
Supplement: Additional data file 1 — Version 0.1.3 of the Crossbow software. [file gb-2009-10-11-r134-S1.ZIP]

Archive with 92 entries (76 files):
- crossbow-0.1.3/
- crossbow-0.1.3/bin/
- crossbow-0.1.3/bin/linux32/
- crossbow-0.1.3/bin/linux32/bowtie
- crossbow-0.1.3/bin/linux32/bowtie-debug
- crossbow-0.1.3/bin/linux32/soapsnp
- crossbow-0.1.3/bin/linux32/soapsnp-debug
- crossbow-0.1.3/bin/linux64/
- crossbow-0.1.3/bin/linux64/bowtie
- crossbow-0.1.3/bin/linux64/bowtie-debug
- crossbow-0.1.3/bin/linux64/soapsnp
- crossbow-0.1.3/bin/linux64/soapsnp-debug
- crossbow-0.1.3/contrib/
- crossbow-0.1.3/contrib/s3cmd/
- crossbow-0.1.3/contrib/s3cmd/s3cmd-0.9.9.tar.gz
- crossbow-0.1.3/ec2-local/
- crossbow-0.1.3/ec2-local/bin/
- crossbow-0.1.3/ec2-local/bin/cmd-hadoop-cluster
- crossbow-0.1.3/ec2-local/bin/create-hadoop-image
- crossbow-0.1.3/ec2-local/bin/delete-hadoop-cluster
- crossbow-0.1.3/ec2-local/bin/hadoop-ec2
- crossbow-0.1.3/ec2-local/bin/hadoop-ec2-env.sh
- crossbow-0.1.3/ec2-local/bin/hadoop-ec2-init-remote.sh.in
- crossbow-0.1.3/ec2-local/bin/image/
- crossbow-0.1.3/ec2-local/bin/image/create-hadoop-image-remote
- crossbow-0.1.3/ec2-local/bin/image/ec2-run-user-data
- crossbow-0.1.3/ec2-local/bin/launch-hadoop-cluster
- crossbow-0.1.3/ec2-local/bin/launch-hadoop-master
- crossbow-0.1.3/ec2-local/bin/launch-hadoop-slaves
- crossbow-0.1.3/ec2-local/bin/list-hadoop-clusters
- crossbow-0.1.3/ec2-local/bin/README.txt
- crossbow-0.1.3/ec2-local/bin/terminate-hadoop-cluster
- crossbow-0.1.3/ec2-local/cb-copy-interactive
- crossbow-0.1.3/ec2-local/cb-copy-local
- crossbow-0.1.3/ec2-local/cb-interactive
- crossbow-0.1.3/ec2-local/cb-local
- crossbow-0.1.3/ec2-local/cb-proxy
- crossbow-0.1.3/ec2-local/cb-shared-local
- crossbow-0.1.3/ec2-local/cb-terminate
- crossbow-0.1.3/ec2-master/
- crossbow-0.1.3/ec2-master/bowtie_wrap.pl
- crossbow-0.1.3/ec2-master/copy_mapper.pl
- crossbow-0.1.3/ec2-master/copy_master
- crossbow-0.1.3/ec2-master/crossbow_master
- crossbow-0.1.3/ec2-master/finish.pl
- crossbow-0.1.3/ec2-master/s3cfg.in
- crossbow-0.1.3/ec2-master/shared_master
- crossbow-0.1.3/ec2-master/soapsnp_wrap.pl
- crossbow-0.1.3/examples/
- crossbow-0.1.3/examples/mouse17/
- crossbow-0.1.3/examples/mouse17/copy.manifest
- crossbow-0.1.3/examples/mouse17/README
- crossbow-0.1.3/examples/worm/
- crossbow-0.1.3/examples/worm/copy.manifest
- crossbow-0.1.3/examples/worm/README
- crossbow-0.1.3/LICENSE_APACHE2
- crossbow-0.1.3/LICENSE_ARTISTIC
- crossbow-0.1.3/LICENSE_GPL2
- crossbow-0.1.3/LICENSE_GPL3
- crossbow-0.1.3/LICENSES
- crossbow-0.1.3/local/
- crossbow-0.1.3/local/crossbow.pl
- crossbow-0.1.3/local/filter_alignments.pl
- crossbow-0.1.3/MANUAL
- crossbow-0.1.3/NEWS
- crossbow-0.1.3/reftools/
- crossbow-0.1.3/reftools/ce6_jar
- crossbow-0.1.3/reftools/db2ssnp
- crossbow-0.1.3/reftools/db2ssnp_ce6
- crossbow-0.1.3/reftools/db2ssnp_hg18
- crossbow-0.1.3/reftools/db2ssnp_mm9
- crossbow-0.1.3/reftools/db2ssnp_mm9_chr17
- crossbow-0.1.3/reftools/dist_mfa
- crossbow-0.1.3/reftools/hg18_jar
- crossbow-0.1.3/reftools/mm9_chr17_jar
- crossbow-0.1.3/reftools/mm9_jar
- crossbow-0.1.3/reftools/sanity_check
- crossbow-0.1.3/soapsnp/
- crossbow-0.1.3/soapsnp/binarize.cc
- crossbow-0.1.3/soapsnp/call_genotype.cc
- crossbow-0.1.3/soapsnp/chromosome.cc
- crossbow-0.1.3/soapsnp/COPYING
- crossbow-0.1.3/soapsnp/main.cc
- crossbow-0.1.3/soapsnp/matrix.cc
- crossbow-0.1.3/soapsnp/normal_dis.cc
- crossbow-0.1.3/soapsnp/prior.cc
- crossbow-0.1.3/soapsnp/rank_sum.cc
- crossbow-0.1.3/soapsnp/readme
- crossbow-0.1.3/soapsnp/release
- crossbow-0.1.3/soapsnp/soap_snp.h
- crossbow-0.1.3/TUTORIAL
- crossbow-0.1.3/VERSION
