# Supplementary material for: Searching for SNPs with cloud computing
Source: Genome Biol. 2009 Nov 20;10(11):R134. doi: 10.1186/gb-2009-10-11-r134 (PMC3091327; doi:10.1186/gb-2009-10-11-r134)
Supplement: Additional data file 1 — Version 0.1.3 of the Crossbow software. [file gb-2009-10-11-r134-S1.ZIP › crossbow-0.1.3/ec2-local/bin/cmd-hadoop-cluster]

#!/usr/bin/env bash

# Licensed to the Apache Software Foundation (ASF) under one or more
# contributor license agreements.  See the NOTICE file distributed with
# this work for additional information regarding copyright ownership.
# The ASF licenses this file to You under the Apache License, Version 2.0
# (the "License"); you may not use this file except in compliance with
# the License.  You may obtain a copy of the License at
#
#     http://www.apache.org/licenses/LICENSE-2.0
#
# Unless required by applicable law or agreed to in writing, software
# distributed under the License is distributed on an "AS IS" BASIS,
# WITHOUT WARRANTIES OR CONDITIONS OF ANY KIND, either express or implied.
# See the License for the specific language governing permissions and
# limitations under the License.

# Run commands on master or specified node of a running Hadoop EC2 cluster.

# if no args specified, show usage
if [ $# = 0 ]; then
  echo "Command required!"
  exit 1
fi

# get arguments
COMMAND="$1"
shift
# get group
CLUSTER="$1"
shift

if [ -z $CLUSTER ]; then
  echo "Cluster name or instance id required!"
  exit -1
fi

# Import variables
bin=`dirname "$0"`
bin=`cd "$bin"; pwd`
. "$bin"/hadoop-ec2-env.sh

if [[ $CLUSTER == i-* ]]; then
  HOST=`ec2-describe-instances $CLUSTER | grep running | awk '{print $4}'`
  [ -z $HOST ] && echo "Instance still pending or no longer running: $CLUSTER" && exit -1
else
  [ ! -f $MASTER_IP_PATH ] && echo "Wrong group name, or cluster not launched! $CLUSTER" && exit -1
  HOST=`cat $MASTER_IP_PATH`
fi

if [ "$COMMAND" = "login" ] ; then
  echo "Logging in to host $HOST."
  ssh $SSH_OPTS "root@$HOST"
elif [ "$COMMAND" = "proxy" ] ; then
  echo "Proxying to host $HOST via local port 6666"
  echo "Gangia:     http://$HOST/ganglia"
  echo "JobTracker: http://$HOST:50030/"
  echo "NameNode:   http://$HOST:50070/"
  ssh $SSH_OPTS -D 6666 -N "root@$HOST"
elif [ "$COMMAND" = "push" ] ; then
  echo "Pushing $1 to host $HOST."
  scp $SSH_OPTS -r $1 "root@$HOST:"
elif [ "$COMMAND" = "screen" ] ; then
  echo "Logging in and attaching screen on host $HOST."
  ssh $SSH_OPTS -t "root@$HOST" 'screen -D -R'
else
  echo "Executing command on host $HOST."
  ssh $SSH_OPTS -t "root@$HOST" "$COMMAND"
fi
