# Supplementary material for: Searching for SNPs with cloud computing
Source: Genome Biol. 2009 Nov 20;10(11):R134. doi: 10.1186/gb-2009-10-11-r134 (PMC3091327; doi:10.1186/gb-2009-10-11-r134)
Supplement: Additional data file 1 — Version 0.1.3 of the Crossbow software. [file gb-2009-10-11-r134-S1.ZIP › crossbow-0.1.3/ec2-local/bin/create-hadoop-image]

#!/usr/bin/env bash

# Licensed to the Apache Software Foundation (ASF) under one or more
# contributor license agreements.  See the NOTICE file distributed with
# this work for additional information regarding copyright ownership.
# The ASF licenses this file to You under the Apache License, Version 2.0
# (the "License"); you may not use this file except in compliance with
# the License.  You may obtain a copy of the License at
#
#     http://www.apache.org/licenses/LICENSE-2.0
#
# Unless required by applicable law or agreed to in writing, software
# distributed under the License is distributed on an "AS IS" BASIS,
# WITHOUT WARRANTIES OR CONDITIONS OF ANY KIND, either express or implied.
# See the License for the specific language governing permissions and
# limitations under the License.

# Create a Hadoop AMI.
# Inspired by Jonathan Siegel's EC2 script (http://blogsiegel.blogspot.com/2006/08/sandboxing-amazon-ec2.html)

if [ -z "$INSTANCE_TYPE" ] ; then
	if [ "$BITS" == "32" ] ; then
		export INSTANCE_TYPE=m1.small
	elif [ "$BITS" == "64" ] ; then
		export INSTANCE_TYPE=c1.xlarge
	fi
fi
if [ -z "$INSTANCE_TYPE" ] ; then
	echo "Error: Must set INSTANCE_TYPE or BITS variable"
	exit 1
fi

# Import variables
bin=`dirname "$0"`
bin=`cd "$bin"; pwd`
. "$bin"/hadoop-ec2-env.sh

echo "Using S3_BUCKET: $S3_BUCKET"
echo "Using HADOOP_VERSION: $HADOOP_VERSION"
echo "Using ARCH: $ARCH"
echo "Using BASE_AMI_IMAGE: $ARCH"
echo "Calling ec2-describe-images to check if image already exists"
AMI_IMAGE=`ec2-describe-images -a | grep $S3_BUCKET | grep $HADOOP_VERSION | grep $ARCH | grep available | awk '{print $2}'`

[ ! -z $AMI_IMAGE ] && echo "AMI already registered, use: ec2-deregister $AMI_IMAGE" && exit -1
[ -z $BASE_AMI_IMAGE ] && echo "Failed to set BASE_AMI_IMAGE" && exit -1

echo "Starting a AMI with ID $BASE_AMI_IMAGE."
OUTPUT=`ec2-run-instances $BASE_AMI_IMAGE -k $KEY_NAME -t $INSTANCE_TYPE`
BOOTING_INSTANCE=`echo $OUTPUT | awk '{print $6}'`

echo "Instance is $BOOTING_INSTANCE."

echo "Polling server status (ec2-describe-instances $BOOTING_INSTANCE)"
while true; do
  printf "."
  HOSTNAME=`ec2-describe-instances $BOOTING_INSTANCE | grep running | awk '{print $4}'`
  if [ ! -z $HOSTNAME ]; then
    break;
  fi
  sleep 1
done

echo "The server is available at $HOSTNAME."
while true; do
  REPLY=`ssh $SSH_OPTS "root@$HOSTNAME" 'echo "hello"'`
  if [ ! -z $REPLY ]; then
   break;
  fi
  sleep 5
done

#read -p "Login first? [yes or no]: " answer

if [ "$answer" == "yes" ]; then
  ssh $SSH_OPTS "root@$HOSTNAME"
fi

echo "Copying scripts."

# Copy setup scripts
scp $SSH_OPTS "$bin"/hadoop-ec2-env.sh "root@$HOSTNAME:/mnt"
scp $SSH_OPTS "$bin"/image/create-hadoop-image-remote "root@$HOSTNAME:/mnt"
scp $SSH_OPTS "$bin"/image/fetch_md5 "root@$HOSTNAME:/mnt"
scp $SSH_OPTS "$bin"/image/ec2-run-user-data "root@$HOSTNAME:/etc/init.d"

# Copy private key and certificate (for bundling image)
scp $SSH_OPTS $EC2_KEYDIR/pk*.pem "root@$HOSTNAME:/mnt"
scp $SSH_OPTS $EC2_KEYDIR/cert*.pem "root@$HOSTNAME:/mnt"

# Connect to it
ssh $SSH_OPTS "root@$HOSTNAME" "export INSTANCE_TYPE='$INSTANCE_TYPE' && export AWS_ACCOUNT_ID='$AWS_ACCOUNT_ID' && export AWS_ACCESS_KEY_ID='$AWS_ACCESS_KEY_ID' && export AWS_SECRET_ACCESS_KEY='$AWS_SECRET_ACCESS_KEY' && /mnt/create-hadoop-image-remote"

# Register image
ec2-register $S3_BUCKET/hadoop-$HADOOP_VERSION-$ARCH.manifest.xml

echo "Terminate with: ec2-terminate-instances $BOOTING_INSTANCE"
