# Supplementary material for: Searching for SNPs with cloud computing
Source: Genome Biol. 2009 Nov 20;10(11):R134. doi: 10.1186/gb-2009-10-11-r134 (PMC3091327; doi:10.1186/gb-2009-10-11-r134)
Supplement: Additional data file 1 — Version 0.1.3 of the Crossbow software. [file gb-2009-10-11-r134-S1.ZIP › crossbow-0.1.3/ec2-local/bin/delete-hadoop-cluster]

#!/usr/bin/env bash

# Licensed to the Apache Software Foundation (ASF) under one or more
# contributor license agreements.  See the NOTICE file distributed with
# this work for additional information regarding copyright ownership.
# The ASF licenses this file to You under the Apache License, Version 2.0
# (the "License"); you may not use this file except in compliance with
# the License.  You may obtain a copy of the License at
#
#     http://www.apache.org/licenses/LICENSE-2.0
#
# Unless required by applicable law or agreed to in writing, software
# distributed under the License is distributed on an "AS IS" BASIS,
# WITHOUT WARRANTIES OR CONDITIONS OF ANY KIND, either express or implied.
# See the License for the specific language governing permissions and
# limitations under the License.

# Delete the groups an local files associated with a cluster.

if [ -z $1 ]; then
  echo "Cluster name required!"
  exit -1
fi

CLUSTER=$1

# Finding Hadoop clusters
CLUSTERS=`ec2-describe-instances | \
  awk '"RESERVATION" == $1 && $4 ~ /-master$/, "INSTANCE" == $1' | tr '\n' '\t' | \
  grep "$CLUSTER" | grep running | cut -f4 | rev | cut -d'-' -f2- | rev`
  
if [ -n "$CLUSTERS" ]; then
  echo "Cluster $CLUSTER has running instances. Please terminate them first."
  exit 0
fi

# Import variables
bin=`dirname "$0"`
bin=`cd "$bin"; pwd`
. "$bin"/hadoop-ec2-env.sh

rm -f $MASTER_IP_PATH
rm -f $MASTER_PRIVATE_IP_PATH

ec2-describe-group | egrep "[[:space:]]$CLUSTER_MASTER[[:space:]]" > /dev/null
if [ $? -eq 0 ]; then
  echo "Deleting group $CLUSTER_MASTER"
  ec2-revoke $CLUSTER_MASTER -o $CLUSTER -u $AWS_ACCOUNT_ID
fi

ec2-describe-group | egrep "[[:space:]]$CLUSTER[[:space:]]" > /dev/null
if [ $? -eq 0 ]; then
  echo "Deleting group $CLUSTER"
  ec2-revoke $CLUSTER -o $CLUSTER_MASTER -u $AWS_ACCOUNT_ID
fi

ec2-delete-group $CLUSTER_MASTER
ec2-delete-group $CLUSTER
