# Supplementary material for: Searching for SNPs with cloud computing
Source: Genome Biol. 2009 Nov 20;10(11):R134. doi: 10.1186/gb-2009-10-11-r134 (PMC3091327; doi:10.1186/gb-2009-10-11-r134)
Supplement: Additional data file 1 — Version 0.1.3 of the Crossbow software. [file gb-2009-10-11-r134-S1.ZIP › crossbow-0.1.3/ec2-local/bin/image/ec2-run-user-data]

#!/bin/bash
#
# ec2-run-user-data - Run instance user-data if it looks like a script.
#
# Only retrieves and runs the user-data script once per instance.  If
# you want the user-data script to run again (e.g., on the next boot)
# then add this command in the user-data script:
#   rm -f /var/ec2/ec2-run-user-data.*
#
# History:
#   2008-05-16 Eric Hammond <ehammond@thinksome.com>
#   - Initial version including code from Kim Scheibel, Jorge Oliveira
#   2008-08-06 Tom White
#   - Updated to use mktemp on fedora
#

prog=$(basename $0)
logger="logger -t $prog"
curl="curl --retry 3 --silent --show-error --fail"
instance_data_url=http://169.254.169.254/2008-02-01

# Wait until networking is up on the EC2 instance.
perl -MIO::Socket::INET -e '
 until(new IO::Socket::INET("169.254.169.254:80")){print"Waiting for network...\n";sleep 1}
' | $logger

# Exit if we have already run on this instance (e.g., previous boot).
ami_id=$($curl $instance_data_url/meta-data/ami-id)
been_run_file=/var/ec2/$prog.$ami_id
mkdir -p $(dirname $been_run_file)
if [ -f $been_run_file ]; then
  $logger < $been_run_file
  exit
fi

# Retrieve the instance user-data and run it if it looks like a script
user_data_file=`mktemp -t ec2-user-data.XXXXXXXXXX`
chmod 700 $user_data_file
$logger "Retrieving user-data"
$curl -o $user_data_file $instance_data_url/user-data 2>&1 | $logger
if [ ! -s $user_data_file ]; then
  $logger "No user-data available"
elif head -1 $user_data_file | egrep -v '^#!'; then
  $logger "Skipping user-data as it does not begin with #!"
else
  $logger "Running user-data"
  echo "user-data has already been run on this instance" > $been_run_file
  $user_data_file 2>&1 | logger -t "user-data"
  $logger "user-data exit code: $?"
fi
rm -f $user_data_file
