# Supplementary material for: Searching for SNPs with cloud computing
Source: Genome Biol. 2009 Nov 20;10(11):R134. doi: 10.1186/gb-2009-10-11-r134 (PMC3091327; doi:10.1186/gb-2009-10-11-r134)
Supplement: Additional data file 1 — Version 0.1.3 of the Crossbow software. [file gb-2009-10-11-r134-S1.ZIP › crossbow-0.1.3/ec2-local/bin/launch-hadoop-cluster]

#!/usr/bin/env bash

# Licensed to the Apache Software Foundation (ASF) under one or more
# contributor license agreements.  See the NOTICE file distributed with
# this work for additional information regarding copyright ownership.
# The ASF licenses this file to You under the Apache License, Version 2.0
# (the "License"); you may not use this file except in compliance with
# the License.  You may obtain a copy of the License at
#
#     http://www.apache.org/licenses/LICENSE-2.0
#
# Unless required by applicable law or agreed to in writing, software
# distributed under the License is distributed on an "AS IS" BASIS,
# WITHOUT WARRANTIES OR CONDITIONS OF ANY KIND, either express or implied.
# See the License for the specific language governing permissions and
# limitations under the License.

# Launch an EC2 cluster of Hadoop instances.

# Import variables
bin=`dirname "$0"`
bin=`cd "$bin"; pwd`

if [ -z $1 ]; then
  echo "Cluster name required!"
  exit -1
fi

if [ -z $2 ]; then
  echo "Must specify the number of slaves to start."
  exit -1
fi

if ! "$bin"/launch-hadoop-master $1 ; then
  exit $?
fi

if ! "$bin"/launch-hadoop-slaves $*; then
  exit $?
fi
