# Supplementary material for: Searching for SNPs with cloud computing
Source: Genome Biol. 2009 Nov 20;10(11):R134. doi: 10.1186/gb-2009-10-11-r134 (PMC3091327; doi:10.1186/gb-2009-10-11-r134)
Supplement: Additional data file 1 — Version 0.1.3 of the Crossbow software. [file gb-2009-10-11-r134-S1.ZIP › crossbow-0.1.3/ec2-local/bin/launch-hadoop-slaves]

#!/usr/bin/env bash

# Licensed to the Apache Software Foundation (ASF) under one or more
# contributor license agreements.  See the NOTICE file distributed with
# this work for additional information regarding copyright ownership.
# The ASF licenses this file to You under the Apache License, Version 2.0
# (the "License"); you may not use this file except in compliance with
# the License.  You may obtain a copy of the License at
#
#     http://www.apache.org/licenses/LICENSE-2.0
#
# Unless required by applicable law or agreed to in writing, software
# distributed under the License is distributed on an "AS IS" BASIS,
# WITHOUT WARRANTIES OR CONDITIONS OF ANY KIND, either express or implied.
# See the License for the specific language governing permissions and
# limitations under the License.

# Launch an EC2 Hadoop slaves.

if [ -z $1 ]; then
  echo "Cluster name required!"
  exit -1
fi

if [ -z $2 ]; then
  echo "Must specify the number of slaves to start."
  exit -1
fi

CLUSTER=$1
NO_INSTANCES=$2

# Import variables
bin=`dirname "$0"`
bin=`cd "$bin"; pwd`
. "$bin"/hadoop-ec2-env.sh

if [ ! -f $MASTER_IP_PATH ]; then
  echo "Must start Cluster Master first!"
  exit -1
fi

# Finding Hadoop image
AMI_IMAGE=`ec2-describe-images -a | grep $S3_BUCKET | grep $HADOOP_VERSION | grep $ARCH |grep available | awk '{print $2}'`
MASTER_HOST=`cat $MASTER_PRIVATE_IP_PATH`
MASTER_ZONE=`cat $MASTER_ZONE_PATH`

# Substituting master hostname
sed   -e "s|%MASTER_HOST%|$MASTER_HOST|" "$bin"/$USER_DATA_FILE | \
  sed -e "s|%WORKER_FILES%|$WORKER_FILES|" > "$bin"/$USER_DATA_FILE.slave

# Start slaves
echo "Adding $1 node(s) to cluster group $CLUSTER with AMI $AMI_IMAGE"
ec2-run-instances $AMI_IMAGE -n "$NO_INSTANCES" -g "$CLUSTER" -k "$KEY_NAME" -f "$bin"/$USER_DATA_FILE.slave -t "$INSTANCE_TYPE" -z "$MASTER_ZONE" $KERNEL_ARG | grep INSTANCE | awk '{print $2}'

#rm "$bin"/$USER_DATA_FILE.slave
