# Supplementary material for: Searching for SNPs with cloud computing
Source: Genome Biol. 2009 Nov 20;10(11):R134. doi: 10.1186/gb-2009-10-11-r134 (PMC3091327; doi:10.1186/gb-2009-10-11-r134)
Supplement: Additional data file 1 — Version 0.1.3 of the Crossbow software. [file gb-2009-10-11-r134-S1.ZIP › crossbow-0.1.3/ec2-local/bin/README.txt]

Hadoop EC2

This collection of scripts allows you to run Hadoop clusters on Amazon.com's Elastic Compute Cloud (EC2) service described at:

  http://aws.amazon.com/ec2
  
To get help, type the following in a shell:
  
  bin/hadoop-ec2

For full instructions, please visit the Hadoop wiki at:

  http://wiki.apache.org/hadoop/AmazonEC2#AutomatedScripts
