# Supplementary material for: Searching for SNPs with cloud computing
Source: Genome Biol. 2009 Nov 20;10(11):R134. doi: 10.1186/gb-2009-10-11-r134 (PMC3091327; doi:10.1186/gb-2009-10-11-r134)
Supplement: Additional data file 1 — Version 0.1.3 of the Crossbow software. [file gb-2009-10-11-r134-S1.ZIP › crossbow-0.1.3/ec2-local/cb-copy-local]

#!/bin/bash

#
# cb-copy-local
#
#  Author: Ben Langmead
#    Date: 6/26/2009
#
# Automatically recruits an ec2 cluster and runs a FASTQ read bulk-copy
# job.
#

d=`dirname $0`
source $d/cb-shared-local

export MAP_MAX=3
export REDUCE_MAX=3
export FAIL_MAX=10
export INSTANCE_TYPE="c1.medium"

usage() {
	echo
	echo "Usage: cb-copy-local -n <int> -i <path> -o <path> [options*]"
	echo
	echo "  -n <int>    number of worker nodes to launch"
	echo "  -i <path>   input file (1 input file per line, 2 for mated files)"
	echo "  -o <path>   output path"
	echo "  -m <int>    set max mappers per node (default: $MAP_MAX)"
	echo "  -f <int>    set max node failures before blacklisting (default: $FAIL_MAX)"
	echo "  -t <name>   EC2 instance type to recruit; default: \"$INSTANCE_TYPE\""
	echo "  -r <int>    number of reducers (default=0: 1 output file per input file/pair)"
	echo "  -u <int>    stop after <int> reads per input file"
	echo "  -M <int>    set maximum number of preprocessed reads per output file"
	echo "  -c <name>   set cluster name"
	echo "  -d          don't launch cluster; assume it exists"
	echo "  -?          print usage message"
	echo
	echo "AWS_ACCOUNT_ID, AWS_ACCESS_KEY_ID, AWS_SECRET_ACCESS_KEY, and EC2_PRIVATE_KEY"
	echo "environment variables must be set properly."
	echo
}

usagedie() {
	usage ; exit 1
}

check_env

# Parse command line arguments
dont_launch=0
cluster_name="bulkcopy"
inp=
outp=
num_reducers=0
stop_after=0
max_reads=0

while getopts n:t:di:o:m:r:f:\?c:r:u:M: OPT; do
	case "$OPT" in
	n)	n=$OPTARG
		;;
	t)	export INSTANCE_TYPE=$OPTARG
		;;
	i)	inp=$OPTARG
		;;
	o)	outp=$OPTARG
		;;
	d)	dont_launch=1
		;;
	m)	export MAP_MAX=$OPTARG
		;;
	f)	export FAIL_MAX=$OPTARG
		;;
	c)	cluster_name=$OPTARG
		;;
	r)	num_reducers=$OPTARG
		;;
	u)	stop_after=$OPTARG
		;;
	M)	max_reads=$OPTARG
		;;
	\?)	# getopts issues an error message
		usagedie
		;;
	esac
done

[ -z "$n"     ] && echo "Error, specify # of workers with -n" && usagedie
[ -z "$outp"  ] && echo "Error, specify output directory with -o"  && usagedie
[ -z "$inp"   ] && echo "Error, specify input file with -i" && usagedie
[ ! -f "$inp" ] && echo "Error, input file $inp doesn't exist" && usagedie

install_env

# Launch the cluster
if [ $dont_launch -eq 0 ] ; then
	launch_cluster
fi

# Get master node's public name so that we can scp/ssh
echo -n "  getting name of master at: " ; date
MASTER=`cat ${mafile}`
[ -z "$MASTER" ] && echo "Can't extract master-node name from ${mafile}" && exit 1
echo "  got $MASTER"

ec2_ssh_master="${ec2_ssh} root@${MASTER} "

# Push the bulkcopy_master script and the experiment-specific script to
# the master
echo -n "  pushing files to master at: " ; date
${ec2_ssh_master} mkdir -p /mnt/tmp
${ec2_scp} $d/../ec2-master/copy_mapper.pl \
           $d/../ec2-master/copy_master \
           $d/../ec2-master/shared_master \
           $inp \
           $d/../contrib/s3cmd/s3cmd-0.9.9.tar.gz \
           .s3cfg \
           root@${MASTER}:/mnt/
inp=`basename $inp`

push_env
get_worker_names
wait_for_workers_to_join $n "namenode"
check_jobtracker
wait_for_workers_to_join $n "jobtracker"

echo -n "All workers joined at: " ; date

# Run the copy
echo -n "Running $n on master at: " ; date
${ec2_ssh_master} \
	"source .bash_profile && hadoop dfs -put /mnt/$inp /tmp/input/$inp"
${ec2_ssh_master} \
	"source .bash_profile && cd /mnt && sh -x copy_master -b -i /tmp/input -o $outp -r $num_reducers -u $stop_after -M $max_reads"

echo -n "Finished at: " ; date

# Let user decide whether to terminate the cluster immediately
$d/bin/hadoop-ec2 terminate-cluster ${cluster_name}
