# Supplementary material for: Searching for SNPs with cloud computing
Source: Genome Biol. 2009 Nov 20;10(11):R134. doi: 10.1186/gb-2009-10-11-r134 (PMC3091327; doi:10.1186/gb-2009-10-11-r134)
Supplement: Additional data file 1 — Version 0.1.3 of the Crossbow software. [file gb-2009-10-11-r134-S1.ZIP › crossbow-0.1.3/ec2-local/cb-interactive]

#!/bin/sh

#
# cb-interactive
#
# Authors: Ben Langmead and Michael C. Schatz
#    Date: 9/26/2009
#
# Guides the user through setting up a Crossbow run.
#

d=`dirname $0`

if ! which ec2-describe-instances ; then
	echo "Error: Could not find ec2-describe-instances tool in the PATH; please check that"
	echo "the Amazon EC2 command-line tools are installed properly"
	exit 1
fi
if ! which ec2-run-instances ; then
	echo "Error: Could not find ec2-run-instances tool in the PATH; please check that"
	echo "the Amazon EC2 command-line tools are installed properly"
	exit 1
fi

echo
echo "This script guides you through the process of running Crossbow on Amazon's"
echo "Elastic Compute Cloud (EC2) utility-computing service.  Use of EC2 is subject to"
echo "Amazon's and Service Level Agreement (SLA) and AWS Customer Agreement. See:"
echo
echo "   http://aws.amazon.com/agreement/"
echo " and"
echo "   http://aws.amazon.com/ec2-sla/"
echo
echo "Before continuing, make sure that (a) you are willing to be subject to the above"
echo "agreements, (b) that your input data has been preprocessed and uploaded to a S3"
echo "location (e.g. using the 'cb-copy-interactive' script) and that you know the"
echo "bucket name and path for that location, and (c) that you know the URL for a"
echo "reference jar for the species under study.  For help with (b) and (c), see the"
echo "Crossbow manual."
echo
read -p "Continue? [Y/n]: " CONT
if [ "$CONT" == "N" -o "$CONT" == "n" -o "$CONT" == "NO" -o "$CONT" == "no" ] ; then
	exit 0
fi

#
# Get reference jar
#
while true ; do
	echo
	echo "What is the ftp:// or http:// URL for the reference .jar file to use?"
	echo " e.g.: ftp://ftp.cbcb.umd.edu/pub/data/crossbow_refs/reference-hs_ref_chr22.jar"
	echo
	read -p "URL: " REF_URL
	[ -z "$REF_URL" ] && continue
	echo "Using reference URL $REF_URL"
	break
done

#
# Get MD5 of reference jar
#
echo
echo "What is the MD5 sum of the reference jar? (if blank, check is disabled)"
echo " e.g.: 48cbc34ceec55a1d65fd97ad371d905f"
echo
read -p "32-character MD5: " MD5
if [ -z "$MD5" ] ; then
	echo "Blank; won't check reference MD5"
else
	REF_URL="$REF_URL::$MD5"
	echo "Using reference string $REF_URL"
fi

#
# Get S3 bucket name
#
while true ; do
	echo
	echo "What S3 bucket are the preprocessed reads stored in?"
	echo "  Note: input reads must have already been preprocessed and uploaded to S3."
	echo "  If this hasn't been done, quit and run the 'cb-copy-interactive' script,"
	echo "  which will guide you through that process."
	read -p "Bucket name: " INPUT_BUCKET
	[ -z "$INPUT_BUCKET" ] && continue
	echo "Using S3 bucket name $INPUT_BUCKET"
	break
done

#
# Get S3 path
#
while true ; do
	echo
	echo "What subdirectory of $INPUT_BUCKET are the reads stored in?"
	read -p "Subdirectory: " INPUT_SUBDIR
	INPUT_PATH="s3n://$INPUT_BUCKET/$INPUT_SUBDIR"
	echo "Using S3 path $INPUT_PATH"
	break
done

#
# Get max read length
#
while true ; do
	echo
	echo "What is maximum read length in the dataset?"
	read -p "Length: " MAX_LEN
	[ -z "$MAX_LEN" ] && continue
	echo "Maximum read length is $MAX_LEN"
	break
done

HAPLOIDS=
echo 
echo "What reference sequences, if any, are haploid in this sequencing experiment?"
echo "  List 0-based numeric sequence ids separated by commas."
read -p "Enter selection [Default: none]: " HAPLOIDS
HAPLOIDS=`echo $HAPLOIDS | sed 's/[^0-9,]//g'`
[ -z "$HAPLOIDS" ] && HAPLOIDS=none
echo "Haploid sequences: $HAPLOIDS"

#
# Get instance type
#
echo
echo "What Amazon EC2 instance type should be used?"
echo "Options:"
echo "  (1) m1.small"
echo "  (2) m1.large"
echo "  (3) m1.xlarge"
echo "  (4) c1.medium"
echo "  (5) c1.xlarge (recommended)"
NODE_TYPE=5
read -p "Enter selection [Default: $NODE_TYPE]: " NODE_TYPE
[ -z "$NODE_TYPE" ] && NODE_TYPE=5
NODE_TYPE=`echo $NODE_TYPE | sed 's/1/m1.small/'`
NODE_TYPE=`echo $NODE_TYPE | sed 's/2/m1.large/'`
NODE_TYPE=`echo $NODE_TYPE | sed 's/3/m1.xlarge/'`
NODE_TYPE=`echo $NODE_TYPE | sed 's/4/c1.medium/'`
NODE_TYPE=`echo $NODE_TYPE | sed 's/5/c1.xlarge/'`
echo "Using node type $NODE_TYPE"

# Don't let user configure this for now
PER_NODE=
[ "$NODE_TYPE" == "m1.small" ]  && PER_NODE=1
[ "$NODE_TYPE" == "m1.large" ]  && PER_NODE=2
[ "$NODE_TYPE" == "m1.xlarge" ] && PER_NODE=4
[ "$NODE_TYPE" == "c1.medium" ] && PER_NODE=2
[ "$NODE_TYPE" == "c1.xlarge" ] && PER_NODE=8
[ -z "$PER_NODE" ] && echo "Bad node type: $NODE_TYPE" && exit -1

BITS=
[ "$NODE_TYPE" == "m1.small" ]  && BITS=32
[ "$NODE_TYPE" == "m1.large" ]  && BITS=64
[ "$NODE_TYPE" == "m1.xlarge" ] && BITS=64
[ "$NODE_TYPE" == "c1.medium" ] && BITS=32
[ "$NODE_TYPE" == "c1.xlarge" ] && BITS=64
[ -z "$PER_NODE" ] && echo "Bad node type: $NODE_TYPE" && exit -1

#
# Get number of nodes
#
echo
echo "How many worker nodes should be used?  Note that Amazon imposes a ceiling on the"
echo "total number of nodes you can recruit.  The default ceiling is 20 nodes.  To"
echo "request that the ceiling be lifted, fill out the form at"
echo "http://aws.amazon.com/contact-us/ec2-request/"
echo
NUM_NODES=10
read -p "Enter selection [Default: $NUM_NODES]: " NUM_NODES
[ -z "$NUM_NODES" ] && NUM_NODES=10
echo "Using $NUM_NODES nodes"

echo
echo "What reference partition size should Crossbow use?"
PART_SZ=2000000
read -p "Enter partition size [Default: $PART_SZ]: " PART_SZ
[ -z "$PART_SZ" ] && PART_SZ=2000000

echo
echo "What Bowtie binary should Crossbow use?"
BOWTIE_BIN="$d/../bin/linux$BITS/bowtie"
read -p "Enter selection [Default: $BOWTIE_BIN]: " BOWTIE_BIN
[ -z "$BOWTIE_BIN" ] && BOWTIE_BIN="$d/../bin/linux$BITS/bowtie"
[ ! -f "$BOWTIE_BIN" ] && echo "Bowtie binary $BOWTIE_BIN doesn't exist" && exit -1

echo
echo "What additional arguments should Crossbow pass to Bowtie?"
echo "  Mandatory arguments: \"--partition $PART_SZ --shmem -t --hadoopout --startverbose\""
echo "  If input includes paired-end reads, be sure to specify accurate minimum and"
echo "  maximum insert size with -I and -X options."
BOWTIE_ARGS=
BOWTIE_ARGS_DEF="-v 2 --strata --best -m 1 -I 100 -X 500"
read -p "Enter additional arguments [Default: \"$BOWTIE_ARGS_DEF\"]: " BOWTIE_ARGS
[ -z "$BOWTIE_ARGS" ] && BOWTIE_ARGS=$BOWTIE_ARGS_DEF
echo "Using arguments: $BOWTIE_ARGS"

echo
echo "What SOAPsnp binary should Crossbow use?"
echo
SSNP_BIN="$d/../bin/linux$BITS/soapsnp"
read -p "Enter selection [Default: $SSNP_BIN]: " SSNP_BIN
[ -z "$SSNP_BIN" ] && SSNP_BIN="$d/../bin/linux$BITS/soapsnp"
[ ! -f "$SSNP_BIN" ] && echo "Bowtie binary $SSNP_BIN doesn't exist" && exit -1
echo "Using binary: $SSNP_BIN"

echo
echo "What arguments should Crossbow always pass to SOAPsnp, regardless of reference"
echo "ploidy?"
echo "  Note: do not specify -i, -d, -o, -s, -c, or -T, as these are set by Crossbow"
echo
SSNP_ARGS="-2 -u -n -q"
read -p "Enter arguments [Default: -2 -u -n -q]: " SSNP_ARGS
[ -z "$SSNP_ARGS" ] && SSNP_ARGS="-2 -u -n -q"
echo "Using arguments: $SSNP_ARGS"

echo
echo "What additional arguments should Crossbow pass to SOAPsnp when the reference"
echo "sequence is haploid?"
echo "  Note: -m argument is added by Crossbow"
SSNP_ARGS_HAP=
SSNP_ARGS_HAP_DEF="-r 0.0001"
read -p "Enter arguments [Default: $SSNP_ARGS_HAP_DEF]: " SSNP_ARGS_HAP
[ -z "$SSNP_ARGS_HAP" ] && SSNP_ARGS_HAP=$SSNP_ARGS_HAP_DEF
echo "Using arguments: $SSNP_ARGS_HAP"

echo
echo "What additional arguments should Crossbow pass to SOAPsnp when the reference"
echo "sequence is diploid?"
SSNP_ARGS_DIP=
SSNP_ARGS_DIP_DEF="-r 0.00005 -e 0.0001"
read -p "Enter arguments [Default: $SSNP_ARGS_DIP_DEF]: " SSNP_ARGS_DIP
[ -z "$SSNP_ARGS_DIP" ] && SSNP_ARGS_DIP=$SSNP_ARGS_DIP_DEF
echo "Using arguments: $SSNP_ARGS_DIP"

echo
echo "How are the FASTQ quality values encoded?"
echo "  Note: Qualities MUST be ASCII encoded, they cannot be numbers"
echo
echo "Options:"
echo "  (1) phred+33 (default)"
echo "  (2) phred+64"
echo "  (3) solexa+64"
QUAL_FORMAT=1
read -p "Enter selection [Default: $QUAL_FORMAT]: " QUAL_FORMAT
[ -z "$QUAL_FORMAT" ] && QUAL_FORMAT=1
QUAL_FORMAT=`echo $QUAL_FORMAT | sed 's/^1/phred33/'`
QUAL_FORMAT=`echo $QUAL_FORMAT | sed 's/^2/phred64/'`
QUAL_FORMAT=`echo $QUAL_FORMAT | sed 's/^3/solexa64/'`
QUAL_FORMAT=`echo $QUAL_FORMAT | sed 's/\+//g'`
echo "Using quality format $QUAL_FORMAT"

while true ; do
	CLUSTER_NAME=
	CLUSTER_NAME_DEF="crossbow$AWS_ACCOUNT_ID"
	CLUSTER_NAME_DEF=`echo $CLUSTER_NAME_DEF | sed 's/[^0-9a-zA-Z]//g'`
	echo
	echo "What name would you like to give to the Crossbow cluster?"
	echo "  Use only letters and numbers.  The name must be globally unique, so please"
	echo "  include your AWS account ID or other identifier somewhere in the name."
	read -p "Enter selection [Default: $CLUSTER_NAME_DEF]: " CLUSTER_NAME
	[ -z "$CLUSTER_NAME" ] && CLUSTER_NAME=$CLUSTER_NAME_DEF
	
	echo
	echo "Checking if that cluster name is already being used..."
	HOST=`ec2-describe-instances | awk '"RESERVATION" == $1 && "'$CLUSTER_NAME-master'" == $4, "RESERVATION" == $1 && "'$CLUSTER_NAME-master'" != $4'`
	HOST=`echo "$HOST" | awk '"INSTANCE" == $1 && "running" == $6 {print $4}'`
	
	if [ ! -z "$HOST" ]; then
		echo "Master for cluster $CLUSTER_NAME is already running on: $HOST"
		continue
	fi
	echo "OK, Cluster with name $CLUSTER_NAME does not yet exist"
	break
done

echo
echo "The full command to launch your Crossbow job is:"
echo "bash $d/cb-local -r $REF_URL -n $NUM_NODES -i $INPUT_PATH -m $PER_NODE -t $NODE_TYPE -B $BOWTIE_BIN -S $SSNP_BIN -a \"$BOWTIE_ARGS\" -b \"$SSNP_ARGS\" -L $MAX_LEN -s $PART_SZ -q $QUAL_FORMAT -d \"$SSNP_ARGS_DIP\" -h \"$SSNP_ARGS_HAP\" -c $CLUSTER_NAME -H $HAPLOIDS" | tee .cb-interactive.cmd

echo
read -p "Execute this command now? [Y/n]: " NOW
if [ -z "$NOW" -o "$NOW" == "Y" -o "$NOW" == "y" -o "$NOW" == "YES" -o "$NOW" == "yes" ] ; then
	bash $d/cb-local -r $REF_URL -n $NUM_NODES -i $INPUT_PATH -m $PER_NODE -t $NODE_TYPE -B $BOWTIE_BIN -S $SSNP_BIN -a "$BOWTIE_ARGS" -b "$SSNP_ARGS" -L $MAX_LEN -s $PART_SZ -q $QUAL_FORMAT -d "$SSNP_ARGS_DIP" -h "$SSNP_ARGS_HAP" -c $CLUSTER_NAME -H $HAPLOIDS
fi
