# Supplementary material for: Searching for SNPs with cloud computing
Source: Genome Biol. 2009 Nov 20;10(11):R134. doi: 10.1186/gb-2009-10-11-r134 (PMC3091327; doi:10.1186/gb-2009-10-11-r134)
Supplement: Additional data file 1 — Version 0.1.3 of the Crossbow software. [file gb-2009-10-11-r134-S1.ZIP › crossbow-0.1.3/ec2-local/cb-local]

#!/bin/bash

#
# cb-local
#
#  Author: Ben Langmead
#    Date: 6/7/2009
#
# Automatically recruits an ec2 cluster and runs a crossbow experiment,
# making plenty of time measurements along the way.  It's recommended
# that you save the stdout and stderr from this script to a file so
# that you can refer back to the timing information.
#

d=`dirname $0`
source $d/cb-shared-local

export MAP_MAX=8
export REDUCE_MAX=8
export FAIL_MAX=20
export INSTANCE_TYPE="c1.xlarge"

usage() {
	echo
	echo "Usage: cb-local -i <path> -n <int> -x <name> [options*]"
	echo
	echo "  -i <path>   path to input directory w/ preprocessed reads"
	echo "  -n <int>    number of worker nodes to launch"
	echo "  -r <path>   set reference to use"
	echo "  -s <int>    set partition size"
	echo "  -t <name>   name of instance type to use; default: \"$INSTANCE_TYPE\""
	echo "  -m <int>    set max mappers per node (default: $MAP_MAX)"
	echo "  -R <int>    set max reducers per node (default: $REDUCE_MAX)"
	echo "  -f <int>    set max node failures before blacklisting (default: $FAIL_MAX)"
	echo "  -L <int>    maximum read length to pass to SOAPsnp"
	echo "  -q <format> qual encoding: phred33 | phred66 | solexa64"
	echo "  -c <name>   set cluster name (default: \"crossbow\")"
	echo "  -B <path>   override 'bowtie' binary in crossbow jar with the one at <path>"
	echo "  -S <path>   override 'soapsnp' binary in crossbow jar with the one at <path>"
	echo "  -a \"<args>\" pass <args> as arguments to bowtie"
	echo "  -b \"<args>\" pass <args> as arguments to soapsnp"
	echo "  -d \"<args>\" pass <args> to SOAPsnp when reference is diploid"
	echo "  -h \"<args>\" pass <args> to SOAPsnp when reference is haploid"
	echo "  -D          don't launch crossbow cluster; assume it exists"
	echo "  -?          print usage message"
	echo
}

usagedie() {
	usage ; exit 1
}

check_env

# Parse command line arguments
dont_launch=0
cluster_name="crossbow"
over_bowtie=
over_soapsnp=
r=
partition_sz=2000000
bowtie_args=
soapsnp_args="-2 -u -n -q"
haploid=none
input_path=
max_len=45
qual_format=phred33
diploid_args="-r 0.00005 -e 0.0001"
haploid_args="-r 0.0001"

while getopts n:t:Dd:h:\?m:R:f:c:B:S:r:H:a:b:i:L:s:q: OPT; do
	case "$OPT" in
	i)	input_path=$OPTARG
		;;
	n)	n=$OPTARG
		;;
	t)	export INSTANCE_TYPE=$OPTARG
		;;
	D)	dont_launch=1
		;;
	m)	export MAP_MAX=$OPTARG
		;;
	R)	export REDUCE_MAX=$OPTARG
		;;
	r)	r=$OPTARG
		;;
	f)	export FAIL_MAX=$OPTARG
		;;
	c)	cluster_name=$OPTARG
		;;
	B)	over_bowtie=$OPTARG
		;;
	S)	over_soapsnp=$OPTARG
		;;
	a)	bowtie_args=$OPTARG
		;;
	b)	soapsnp_args=$OPTARG
		;;
	s)	partition_sz=$OPTARG
		;;
	H)	haploid=$OPTARG
		;;
	d)	diploid_args=$OPTARG
		;;
	h)	haploid_args=$OPTARG
		;;
	L)	max_len=$OPTARG
		;;
	q)	qual_format=$OPTARG
		;;
	\?)	# getopts issues an error message
		usagedie
		;;
	esac
done

bits=
[ "$INSTANCE_TYPE" == "m1.small" ]  && bits=32
[ "$INSTANCE_TYPE" == "m1.large" ]  && bits=64
[ "$INSTANCE_TYPE" == "m1.xlarge" ] && bits=64
[ "$INSTANCE_TYPE" == "c1.medium" ] && bits=32
[ "$INSTANCE_TYPE" == "c1.xlarge" ] && bits=64
[ -z "$bits" ] && echo "Bad instance type: $INSTANCE_TYPE" && exit -1

[ -z "$over_bowtie" ] && over_bowtie="$d/../bin/linux$bits/bowtie"
[ -z "$over_soapsnp" ] && over_soapsnp="$d/../bin/linux$bits/soapsnp"

[ -z "$n" ] && echo "Error, must specify # of workers with -n" && usagedie
if [ -n "$over_bowtie" ] ; then
	if [ ! -f "$over_bowtie" ] ; then
		echo "Error, override bowtie $over_bowtie doesn't exist"
		usagedie
	fi
fi
if [ -n "$over_soapsnp" ] ; then
	if [ ! -f "$over_soapsnp" ] ; then
		echo "Error, override soapsnp $over_soapsnp doesn't exist"
		usagedie
	fi
fi
[ -z "$r" ] && echo "Must specify reference using -r option" && usagedie
[ -z "$haploid" ] && echo "Must not specify empty string for -H" && usagedir

r=`echo $r | sed -e 's/^crossbow:\/\//http:\/\/crossbow.s3.amazonaws.com\//'`
export WORKER_FILES=$r
install_env

# Launch the cluster
if [ $dont_launch -eq 0 ] ; then
	launch_cluster
fi

# Get master node's public name so that we can scp/ssh
echo -n "  getting name of master at: " ; date
MASTER=`cat ${mafile}`
[ -z "$MASTER" ] && echo "Can't get master-node name from ${mafile}" && exit 1
echo "  got $MASTER"

ec2_ssh_master="${ec2_ssh} root@${MASTER} "

# Push the crossbow_master script and the experiment-specific script to
# the master
echo -n "  pushing files to master at: " ; date
${ec2_scp} $d/../ec2-master/crossbow_master \
           $d/../ec2-master/shared_master \
           $d/../ec2-master/bowtie_wrap.pl \
           $d/../ec2-master/soapsnp_wrap.pl \
           $d/../ec2-master/finish.pl \
           $over_bowtie $over_soapsnp \
           root@${MASTER}:/mnt/

push_env
wait_for_workers_to_join $n "namenode"

# Get the names of the workers
get_worker_names
check_jobtracker
wait_for_workers_to_join $n "jobtracker"

echo -n "All workers joined at: " ; date

# Run the experiment!
echo -n "Running crossbow_master on master node at: " ; date
set -x
${ec2_ssh_master} \
	"source .bash_profile && cd /mnt && nohup sh -x crossbow_master -i $input_path -N $n -s $partition_sz -a \"$bowtie_args\" -n \"$soapsnp_args\" -H \"$haploid\" -L $max_len -q $qual_format -d \"$diploid_args\" -h \"$haploid_args\" -b"
set +x

# Fetch the results
echo -n "Fetching results from $x at: " ; date
${ec2_scp} root@${MASTER}:/mnt/output.tar ./${cluster_name}-output.tar

echo -n "Finished at: " ; date
echo "Results are in ./${cluster_name}-output.tar"

# Let user decide whether to terminate the cluster immediately or not
$d/bin/hadoop-ec2 terminate-cluster ${cluster_name}
