# Supplementary material for: Searching for SNPs with cloud computing
Source: Genome Biol. 2009 Nov 20;10(11):R134. doi: 10.1186/gb-2009-10-11-r134 (PMC3091327; doi:10.1186/gb-2009-10-11-r134)
Supplement: Additional data file 1 — Version 0.1.3 of the Crossbow software. [file gb-2009-10-11-r134-S1.ZIP › crossbow-0.1.3/ec2-local/cb-terminate]

#!/bin/sh

#
# cb-terminate
#
# Authors: Ben Langmead and Michael C. Schatz
#    Date: 9/26/2009
#
# Guides the user through setting up a Crossbow run.
#

[ -z "$1" ] && echo "Must specify cluster name as argument" && exit 1

d=`dirname "$0"`
pushd "$d"/bin > /dev/null
sh terminate-hadoop-cluster $*
popd > /dev/null
