# Supplementary material for: Searching for SNPs with cloud computing
Source: Genome Biol. 2009 Nov 20;10(11):R134. doi: 10.1186/gb-2009-10-11-r134 (PMC3091327; doi:10.1186/gb-2009-10-11-r134)
Supplement: Additional data file 1 — Version 0.1.3 of the Crossbow software. [file gb-2009-10-11-r134-S1.ZIP › crossbow-0.1.3/ec2-master/copy_master]

#!/bin/sh

##
# copy_master
#
#  Authors: Ben Langmead and Michael C. Schatz
#     Date: June 26, 2009
#
# Invoke bulk copy streaming job from EC2 master node.
#

d=`dirname $0`
source $d/shared_master
echo -n "Running copy_master at: " ; date

usage() {
	echo
	echo "Usage: copy_master -i <path> -o <path> [options*]"
	echo
	echo "  -i <path>   input file"
	echo "  -o <path>   output path"
	echo "  -b          preemtively delete output path"
	echo "  -m <path>   path to \"hadoop-<verion>-streaming.jar\""
	echo "  -h <path>   path to \"hadoop\" script"
	echo "  -M <int>    set maximum number of preprocessed reads per output file"
	echo "  -r <int>    number of reducers (default=0: 1 output file per input file/pair)"
	echo "  -u <int>    stop after <int> reads per input file"
	echo
}

check_env

outp=
inp=
streaming_jar=/usr/local/hadoop-0.20.0/contrib/streaming/hadoop-0.20.0-streaming.jar
bulldoze_dirs=0
hadoop_script=hadoop
compress=gzip
stop_after=0
max_reads=0

# parse command line arguments
while getopts i:h:\?o:m:br:u:M: OPT; do
	case "$OPT" in
	h)	hadoop_script=$OPTARG
		;;
	m)	streaming_jar=$OPTARG
		;;
	o)	outp=$OPTARG
		;;
	i)	inp=$OPTARG
		;;
	b)	bulldoze_dirs=1
		;;
	u)	stop_after=$OPTARG
		;;
	M)	max_reads=$OPTARG
		;;
	\?)	# getopts issues an error message
		usage
		exit 1
		;;
	esac
done

outp=`add_s3_key $outp`

[ -z "$outp" ] && echo "Error, must specify output path with -o" && exit 1
[ -z "$inp" ] && echo "Error, must specify input file with -i" && exit 1

echo "Input file: $inp"
echo "Output dir: $outp"
echo "Hadoop script: $hadoop_script"
echo "Hadoop streaming jar: $streaming_jar"

# Try to run 'hadoop version' with the configured hadoop script
if ! $hadoop_script version > /dev/null ; then
	echo "Could not run hadoop script $hadoop_script"
	exit 1
fi

echo "Hadoop version:"
$hadoop_script version

# Deal with output dirs
echo -n "Checking whether to bulldoze $outp at: " ; date
bulldoze "$outp"
echo -n "Checking whether to bulldoze /tmp/logs at: " ; date
bulldoze "/tmp/logs"

echo -n "Launching bulk copy job at: " ; date
$hadoop_script jar \
	$streaming_jar \
	-D mapred.reduce.tasks=0 \
	-inputformat org.apache.hadoop.mapred.lib.NLineInputFormat \
	-input $inp \
	-output /tmp/logs \
	-mapper "bash -c 'cp .s3cfg /root/ && cp .s3cfg / && tar zxvfs s3cmd-0.9.9.tar.gz && export AWS_ACCESS_KEY_ID=$AWS_ACCESS_KEY_ID && export AWS_SECRET_ACCESS_KEY=$AWS_SECRET_ACCESS_KEY && perl copy_mapper.pl -push=$outp -compress=$compress -s -stop=$stop_after -maxperfile=$max_reads'" \
	-reducer "cat" \
	-file copy_mapper.pl \
	-file s3cmd-0.9.9.tar.gz \
	-file .s3cfg
