# Supplementary material for: Searching for SNPs with cloud computing
Source: Genome Biol. 2009 Nov 20;10(11):R134. doi: 10.1186/gb-2009-10-11-r134 (PMC3091327; doi:10.1186/gb-2009-10-11-r134)
Supplement: Additional data file 1 — Version 0.1.3 of the Crossbow software. [file gb-2009-10-11-r134-S1.ZIP › crossbow-0.1.3/ec2-master/crossbow_master]

#!/bin/sh

##
# crossbow_master
#
#  Authors: Ben Langmead and Michael C. Schatz
#     Date: May 28, 2009
#
# Invoke crossbow streaming job on the EC2 master node.
#

d=`dirname $0`
source $d/shared_master
echo -n "Running crossbow_driver at: " ; date

check_env

EC2KEY="$AWS_ACCESS_KEY_ID:$AWS_SECRET_ACCESS_KEY"
in_dir=
# out_dir assumed to be in HDFS
out_dir=/tmp/output
unsorted_out_dir=/tmp/unsorted_output
part_sz=2000000
verbose=0
hadoop_script=hadoop
streaming_jar=/usr/local/hadoop-0.20.0/contrib/streaming/hadoop-0.20.0-streaming.jar
bulldoze_dirs=0
btie_args=
# -2: use known SNPs
# -u: use rank-sum test
# -n: use binomial test
# -q: just output SNPs
ssnp_args="-2 -u -n -q"
max_len=45
bits=32
reduce=1
debug=
haploids=none
reduce_tasks=32
num_nodes=1
qual_arg=phred33
btie_qual=
ssnp_qual='!'
haploid_args="-r 0.0001"
diploid_args="-r 0.00005 -e 0.0001"

[ `arch` == "x86_64" ] && bits=64

usage() {
	echo
	echo "Usage: crossbow_master -i <path> [options*]"
	echo
	echo "  -i <path>   path to input directory w/ preprocessed reads"
	echo "  -A <path>   path to \"hadoop\" script"
	echo "  -o <path>   path where output is deposited"
	echo "  -m <path>   path to \"hadoop-<verion>-streaming.jar\""
	echo "  -s <int>    set partition size"
	echo "  -t <int>    set number of total reduce tasks"
	echo "  -b          overwrite -o path if it already exists"
	echo "  -a \"<args>\" arguments to pass to bowtie"
	echo "  -n \"<args>\" arguments to pass to soapsnp"
	echo "  -d \"<args>\" pass <args> to soapsnp when reference is diploid"
	echo "  -h \"<args>\" pass <args> to soapsnp when reference is haploid"
	echo "  -D          run debug versions of bowtie and soapsnp"
	echo "  -q <format> qual encoding: phred33 | phred66 | solexa64"
	echo "  -H <list>   comma-separated list of haploid chromosome idxs"
	echo "  -L <int>    maximum read length to pass to SOAPsnp"
	echo "  -f          use -file instead of -cacheArchive/-archives"
	echo "  -N <int>    # nodes; determines # reducers"
	echo "  -B          override 'bowtie' binary with one in /mnt"
	echo "  -S          override 'soapsnp' binary with one in /mnt"
	echo "  -?          print usage message"
	echo
	echo "I think this host is ${bits}-bit"
	echo
}

# parse command line arguments
while getopts i:A:vo:s:t:b\?m:n:ud:h:DH:a:t:N:L:q: OPT; do
	case "$OPT" in
	A)	hadoop_script=$OPTARG
		;;
	H)	haploids=$OPTARG
		;;
	L)	max_len=$OPTARG
		;;
	v)	verbose=1
		;;
	i)	in_dir=$OPTARG
		;;
	o)	out_dir=$OPTARG
		;;
	s)	part_sz=$OPTARG
		;;
	m)	streaming_jar=$OPTARG
		;;
	a)	btie_args=$OPTARG
		;;
	n)	ssnp_args=$OPTARG
		;;
	b)	bulldoze_dirs=1
		;;
	u)	reduce=0
		;;
	D)	debug=-debug
		;;
	d)	diploid_args=$OPTARG
		;;
	h)	haploid_args=$OPTARG
		;;
	t)	reduce_tasks=$OPTARG
		;;
	N)	num_nodes=$OPTARG
		;;
	q)	qual_arg=$OPTARG
		;;
	\?)	# getopts issues an error message
		usage
		exit 1
		;;
	esac
done

HADOOP_VERSION=`${hadoop_script} version | head -1 | sed 's/Hadoop //' | sed 's/-.*//'`

[ -z "$in_dir" ] && echo "Must specify input dir with -i" && exit -1

in_dir=`add_s3_key $in_dir`
out_dir=`add_s3_key $out_dir`
unsorted_out_dir=`add_s3_key $unsorted_out_dir`

[ ${num_nodes} != "0" ] && reduce_tasks=`expr ${num_nodes} \* 8`

[ "$qual_arg" == "phred33"  ] && btie_qual='--phred33-quals'
[ "$qual_arg" == "phred64"  ] && btie_qual='--phred64-quals'
[ "$qual_arg" == "solexa64" ] && btie_qual='--solexa-quals'
[ -z "$btie_qual" ] && echo "Could not interpret -q argument $qual_arg" && exit 1

if [ $verbose -eq 1 ] ; then
	echo "Hadoop version: ${HADOOP_VERSION}"
	echo "Input dir: ${in_dir}"
	echo "Unsorted output dir: ${unsorted_out_dir}"
	echo "Output dir: ${out_dir}"
	echo "Partition size: ${part_sz}"
	echo "bowtie arguments: ${btie_args}"
	echo "bowtie quality arg: ${btie_qual}"
	echo "soapsnp arguments: ${ssnp_args}"
	echo "soapsnp quality char: ${ssnp_qual}"
	echo "Num reduce tasks: ${reduce_tasks}"
	echo "Hadoop script: ${hadoop_script}"
	echo "Hadoop streaming jar: ${streaming_jar}"
	echo "Hadoop version:"
	${hadoop_script} version
fi

if [ ${part_sz} -lt 1000 ] ; then
	echo "Warning: partition size of ${part_sz} is very small; consider using a larger partition size"
fi

# Deal with unsorted output dir
echo -n "Checking ${unsorted_out_dir} at: " ; date
if ${hadoop_script} fs -stat ${unsorted_out_dir} 2>/dev/null ; then
	# The output dir already exists.  Either print a message and
	# abort or bulldoze it.
	if [ ${bulldoze_dirs} = "1" ] ; then
		${hadoop_script} fs -rmr ${unsorted_out_dir}
	else
		echo "The output directory ${unsorted_out_dir} already exists; either remove it or run crossbow_master with the -b option."
		exit 1
	fi
fi

# Deal with output dir
echo -n "Checking ${out_dir} at: " ; date
if ${hadoop_script} fs -stat ${out_dir} 2>/dev/null ; then
	# The output dir already exists.  Either print a message and
	# abort or bulldoze it.
	if [ ${bulldoze_dirs} = "1" ] ; then
		${hadoop_script} fs -rmr ${out_dir}
	else
		echo "The output directory ${out_dir} already exists; either remove it or run crossbow_master with the -b option."
		exit 1
	fi
fi

index_basename=/mnt/index/index
ref_dir=/mnt/sequences
snp_dir=/mnt/snps
bowtie_push=/mnt/bowtie${debug}
soapsnp_push=/mnt/soapsnp${debug}
bowtie_bin=./bowtie${debug}
ssnp_bin=./soapsnp${debug}

# Use the -file option to push files to workers
push_args="-file $bowtie_push -file $soapsnp_push"

######################################
#
# Run the alignment/SNP calling step
#
######################################

mapper="sh -c \"perl bowtie_wrap.pl"
mapper="${mapper} ${bowtie_bin}"
mapper="${mapper} ${index_basename}"
mapper="${mapper} --partition ${part_sz}"
mapper="${mapper} ${btie_args}"
mapper="${mapper} ${btie_qual}"
mapper="${mapper} --shmem -t"
mapper="${mapper} --hadoopout"
mapper="${mapper} --startverbose"
mapper="${mapper} --12\""

if [ ${reduce} -eq 0 ] ; then
	reducer="cat"
else
	reducer="sh -c 'perl soapsnp_wrap.pl "
	reducer="${reducer} --args=\"${ssnp_args}\""
	reducer="${reducer} --diploid_args=\"${diploid_args}\""
	reducer="${reducer} --haploid_args=\"${haploid_args}\""
	reducer="${reducer} --soapsnp=${ssnp_bin}"
	reducer="${reducer} --refdir=${ref_dir}"
	reducer="${reducer} --snpdir=${snp_dir}"
	reducer="${reducer} --maxlen=${max_len}"
	reducer="${reducer} --basequal=${ssnp_qual}"
	reducer="${reducer} --partition=${part_sz}"
	reducer="${reducer} --haploids=\"${haploids}\"'"
fi

conf_flag="-D"
conf_args="             ${conf_flag} stream.num.map.output.key.fields=3"
conf_args="${conf_args} ${conf_flag} mapred.output.compress=false"
conf_args="${conf_args} ${conf_flag} mapred.compress.map.output=true"
conf_args="${conf_args} ${conf_flag} mapred.output.compression.codec=org.apache.hadoop.io.compress.GzipCodec"
conf_args="${conf_args} ${conf_flag} mapred.text.key.partitioner.options=-k1,2"
conf_args="${conf_args} ${conf_flag} mapred.job.name=AlignAndCall"

snp_reduce_tasks=`expr ${reduce_tasks} \* 4`

echo -n "Launching alignment/SNP calling job at: " ; date
${hadoop_script} jar \
	${streaming_jar} \
	${conf_args} \
	${push_args} \
	-file soapsnp_wrap.pl \
	-file bowtie_wrap.pl \
	-input ${in_dir} \
	-output ${unsorted_out_dir} \
	-mapper "${mapper}" \
	-reducer "${reducer}" \
	-partitioner org.apache.hadoop.mapred.lib.KeyFieldBasedPartitioner \
	-numReduceTasks ${snp_reduce_tasks}

#
# Now run a job to bin and sort the SNPs called from the previous step.
#

conf_args_sort="                  ${conf_flag} stream.num.map.output.key.fields=2"
conf_args_sort="${conf_args_sort} ${conf_flag} mapred.output.compress=true"
conf_args_sort="${conf_args_sort} ${conf_flag} mapred.output.compression.codec=org.apache.hadoop.io.compress.GzipCodec"
conf_args_sort="${conf_args_sort} ${conf_flag} mapred.job.name=FinalSort"

reducer_sort="sh -c \"perl finish.pl"
reducer_sort="${reducer_sort} -cmap /mnt/cmap.txt"
reducer_sort="${reducer_sort} \""

echo -n "Launching final sort job at: " ; date
${hadoop_script} jar \
	${streaming_jar} \
	${conf_args_sort} \
	-file finish.pl \
	-input ${unsorted_out_dir} \
	-output ${out_dir} \
	-mapper /bin/cat \
	-reducer "${reducer_sort}" \
	-partitioner org.apache.hadoop.mapred.lib.KeyFieldBasedPartitioner \
	-numReduceTasks ${reduce_tasks}

# Tar-and-gz up the results
echo -n "Tarring output at: " ; date
${hadoop_script} dfs -get ${out_dir} .

# Remove empty outputs and rename non-empty outputs according to the
# chromosome the results are for
out_dir=`basename ${out_dir}`
for f in `ls ${out_dir}` ; do
	# Does the file have any output in it?
	if [ `gzip -dc ${out_dir}/$f | head | wc -c` -gt 1 ] ; then
		chr=`gzip -dc ${out_dir}/$f | head -1 | awk '{print \$1}'`
		mv ${out_dir}/$f ${out_dir}/$chr.gz
	else
		# No output; delete it
		rm -f ${out_dir}/$f
	fi
done
tar cvf output.tar ${out_dir}
