# Supplementary material for: Searching for SNPs with cloud computing
Source: Genome Biol. 2009 Nov 20;10(11):R134. doi: 10.1186/gb-2009-10-11-r134 (PMC3091327; doi:10.1186/gb-2009-10-11-r134)
Supplement: Additional data file 1 — Version 0.1.3 of the Crossbow software. [file gb-2009-10-11-r134-S1.ZIP › crossbow-0.1.3/ec2-master/s3cfg.in]

[default]
access_key = %AWS_ACCESS_KEY_ID%
acl_public = False
bucket_location = US
cloudfront_host = cloudfront.amazonaws.com
cloudfront_resource = /2008-06-30/distribution
default_mime_type = binary/octet-stream
delete_removed = False
dry_run = False
encoding = UTF-8
encrypt = False
force = False
get_continue = False
gpg_command = None
gpg_decrypt = %(gpg_command)s -d --verbose --no-use-agent --batch --yes --passphrase-fd %(passphrase_fd)s -o %(output_file)s %(input_file)s
gpg_encrypt = %(gpg_command)s -c --verbose --no-use-agent --batch --yes --passphrase-fd %(passphrase_fd)s -o %(output_file)s %(input_file)s
gpg_passphrase = 
guess_mime_type = True
host_base = s3.amazonaws.com
host_bucket = %(bucket)s.s3.amazonaws.com
human_readable_sizes = False
list_md5 = False
preserve_attrs = True
progress_meter = True
proxy_host = 
proxy_port = 0
recursive = False
recv_chunk = 4096
secret_key = %AWS_SECRET_ACCESS_KEY%
send_chunk = 4096
simpledb_host = sdb.amazonaws.com
skip_existing = False
use_https = False
verbosity = WARNING
