# Supplementary material for: Searching for SNPs with cloud computing
Source: Genome Biol. 2009 Nov 20;10(11):R134. doi: 10.1186/gb-2009-10-11-r134 (PMC3091327; doi:10.1186/gb-2009-10-11-r134)
Supplement: Additional data file 1 — Version 0.1.3 of the Crossbow software. [file gb-2009-10-11-r134-S1.ZIP › crossbow-0.1.3/examples/mouse17/copy.manifest]

ftp://ftp.era.ebi.ac.uk/vol1/fastq/ERR002/ERR002814/ERR002814_1.fastq.gz 0 ftp://ftp.era.ebi.ac.uk/vol1/fastq/ERR002/ERR002814/ERR002814_2.fastq.gz 0
ftp://ftp.era.ebi.ac.uk/vol1/fastq/ERR002/ERR002815/ERR002815_1.fastq.gz 0 ftp://ftp.era.ebi.ac.uk/vol1/fastq/ERR002/ERR002815/ERR002815_2.fastq.gz 0
ftp://ftp.era.ebi.ac.uk/vol1/fastq/ERR002/ERR002816/ERR002816_1.fastq.gz 0 ftp://ftp.era.ebi.ac.uk/vol1/fastq/ERR002/ERR002816/ERR002816_2.fastq.gz 0
ftp://ftp.era.ebi.ac.uk/vol1/fastq/ERR002/ERR002817/ERR002817_1.fastq.gz 0 ftp://ftp.era.ebi.ac.uk/vol1/fastq/ERR002/ERR002817/ERR002817_2.fastq.gz 0
ftp://ftp.era.ebi.ac.uk/vol1/fastq/ERR002/ERR002818/ERR002818_1.fastq.gz 0 ftp://ftp.era.ebi.ac.uk/vol1/fastq/ERR002/ERR002818/ERR002818_2.fastq.gz 0
ftp://ftp.era.ebi.ac.uk/vol1/fastq/ERR002/ERR002819/ERR002819_1.fastq.gz 0 ftp://ftp.era.ebi.ac.uk/vol1/fastq/ERR002/ERR002819/ERR002819_2.fastq.gz 0
ftp://ftp.era.ebi.ac.uk/vol1/fastq/ERR002/ERR002820/ERR002820_1.fastq.gz 0 ftp://ftp.era.ebi.ac.uk/vol1/fastq/ERR002/ERR002820/ERR002820_2.fastq.gz 0
ftp://ftp.era.ebi.ac.uk/vol1/fastq/ERR002/ERR002821/ERR002821_1.fastq.gz 0 ftp://ftp.era.ebi.ac.uk/vol1/fastq/ERR002/ERR002821/ERR002821_2.fastq.gz 0
ftp://ftp.era.ebi.ac.uk/vol1/fastq/ERR002/ERR002822/ERR002822_1.fastq.gz 0 ftp://ftp.era.ebi.ac.uk/vol1/fastq/ERR002/ERR002822/ERR002822_2.fastq.gz 0
ftp://ftp.era.ebi.ac.uk/vol1/fastq/ERR002/ERR002823/ERR002823_1.fastq.gz 0 ftp://ftp.era.ebi.ac.uk/vol1/fastq/ERR002/ERR002823/ERR002823_2.fastq.gz 0
