# Supplementary material for: Searching for SNPs with cloud computing
Source: Genome Biol. 2009 Nov 20;10(11):R134. doi: 10.1186/gb-2009-10-11-r134 (PMC3091327; doi:10.1186/gb-2009-10-11-r134)
Supplement: Additional data file 1 — Version 0.1.3 of the Crossbow software. [file gb-2009-10-11-r134-S1.ZIP › crossbow-0.1.3/examples/worm/copy.manifest]

ftp://ftp.ncbi.nlm.nih.gov/sra/static/SRX000/SRX000700/SRR003808.fastq.gz 0
ftp://ftp.ncbi.nlm.nih.gov/sra/static/SRX000/SRX000700/SRR003809.fastq.gz 0
