# Supplementary material for: Searching for SNPs with cloud computing
Source: Genome Biol. 2009 Nov 20;10(11):R134. doi: 10.1186/gb-2009-10-11-r134 (PMC3091327; doi:10.1186/gb-2009-10-11-r134)
Supplement: Additional data file 1 — Version 0.1.3 of the Crossbow software. [file gb-2009-10-11-r134-S1.ZIP › crossbow-0.1.3/examples/worm/README]

Mouse Chromosome 17 Example
===========================

 This example guides you through (a) preprocessing and copying a public
 short-read dataset from the NCBI short read archive into Amazon S3,
 (b) creating a reference jar using public data from dbSNP and UCSC,
 then (c) running a Crossbow job that aligns and calls SNPs from that
 dataset.  The datasets used here are for C. elegans.  This example is
 intended to show how each step of the process works without taking up
 much time or money.  This example is NOT intended to highlight
 Crossbow's speed or scalability.  Those features are far better
 demonstrated using much larger datasets.
  
 This example assumes that you have already set up your AWS accounts
 and credentials as described in the "Checklist for Preparing to Run on
 Amazon Web Services" section of the MANUAL.
 
 Reads are taken from the following study, conducted at Washignton
 University:
 
  http://www.ncbi.nlm.nih.gov/Traces/sra/sra.cgi?study=SRP000244

 Step 1. Preprocess and copy the reads from the SRA
 --------------------------------------------------

  The quickest way to get started with a copy/preprocessing job is to
  simply run the 'cb-copy-interactive' script and answer the prompts.
  When asked for the manifest file, specify the copy.manifiest file in
  this (examples/worm) directory.  Alternately, change the this
  (examples/worm) directory and issue this command:

    cb-copy-local \
      -n 1 -i \
      -r 50 \
      ./copy.manifest \
      -o s3n://<read-bucket-name>/worm \
      -m 2 -t c1.medium \
      -M 2000000 \
      -c crossbowcopy<your-account-#-without-dashes>

  These are reasonable defaults.  In our experiments, this job took
  about 30-40 minutes.  Remember to terminate it when it completes.

  Once the job is complete, you should see that the destination
  directory in S3 contains a set of about 40 files with names that
  start with SRR003808.fastq or SRR003809.fastq and end with .gz.

 Step 2. Create and upload the reference jar
 -------------------------------------------
 
  Scripts have already been created to create a reference jar from
  publicly available C. elegans genome data (at UCSC) and SNP data (at
  dbSNP).  Change to the 'reftools' subdirectory and run the 'ce6_jar'
  shell script.  When the script completes, a 'ce6' subdirectory should
  have been created containing a jar file named 'reference-ce6.jar'.
  Upload this jar file to an S3 bucket (e.g. using s3cmd's 'put'
  command, Hadoop's 'hadoop fs -put' command, or a graphical user
  interface such as the S3 Firefox Organizer or Bucket Explorer) and
  change its permissions to be readable by Everyone.  You should now be
  able to access it through the following URL:
  
    http://<bucket-name>.s3.amazonaws.com/<path-to-jar>
  
  Make a note of the URL for the next step.  You may also want to make
  a note of the reference jar file's MD5 checksum either by running a
  tool like 'md5sum' on the local 'reference-ce6.jar', or by running
  something like 's3cmd ls --list-md5' on the jar in S3.

 Step 3. Start the Crossbow job
 ------------------------------
 
  The quickest way to get started with a Crossbow job is to simply run
  the 'cb-interactive' script and answer the prompts.  When asked for
  the reference jar file, specify the URL from the previous step.  For
  extra data integrity, also specify the MD5 checksum from the previous
  step when prompted.  The maximum read length in this dataset is 33.
  When prompted for an instance type, select option 4 (c1.medium).
  When prompted for number of nodes, select 1.  Alternately, issue this
  command (portions in square brackets are optional):

    cb-local \
      -r http://<bucket-name>.s3.amazonaws.com/<path-to-jar>[::<MD5>] \
      -n 3 \
      -i s3n://<read-bucket-name>/worm \
      -t c1.xlarge \
      -a "-v 2 --strata --best -m 1" \
      -b "-2 -u -n -q" \
      -L 33 \
      -s 2000000 \
      -q phred33 \
      -c crossbow<your-account-#-without-dashes>
  
  These are reasonable defaults.  In our experiments, this job took
  about 30-40 minutes.  Remember to terminate it when it completes.
  
  Note that these are not reasonable defaults for genomes larger than
  than a few hundred megabases.  For larger genomes, always use the
  c1.xlarge instance type (option "-t c1.xlarge").
  
  See the manual for instructions on how to monitor your EC2 job.  In
  our experiments, this job took about 30-35 minutes.

 Step 4. Sanity-check the results
 --------------------------------

  Results are automatically downloaded from the EC2 cluster into the
  directory from which Crossbow was run and saved in a tar archive with
  name <cluster-name>-output.tar.  To unpack the tar archive, run:
  
    tar xvf <cluster-name>-output.tar
  
  or a similar command.  The archive will be unpacked to a subdirectory
  named "output", which will contain a set of files named chrXX.gz,
  where XX is a chromosome name as specified in the chromosome map
  (cmap) file when the reference jar was built.  Each chrXX.gz file
  contains all of the SNPs on chromosome XX sorted along the forward
  reference strand.
