# Supplementary material for: Searching for SNPs with cloud computing
Source: Genome Biol. 2009 Nov 20;10(11):R134. doi: 10.1186/gb-2009-10-11-r134 (PMC3091327; doi:10.1186/gb-2009-10-11-r134)
Supplement: Additional data file 1 — Version 0.1.3 of the Crossbow software. [file gb-2009-10-11-r134-S1.ZIP › crossbow-0.1.3/LICENSES]

Crossbow and Bowtie are both licensed under the Artistic License.  You
may not use the Crossbow and Bowtie files except in compliance with the
license.  A copy of the Artistic license can be found in the
"LICENSE_ARTISTIC" file included with Crossbow.

Files in the "ec2-local/bin" subdirectory are adapted from scripts
included with Hadoop, which is Licensed under the Apache License,
Version 2.0.  You may not use these files except in compliance with the
license.  A copy of the Apache License, Version 2.0 can be found in the
"LICENSE_APACHE2" file included with Crossbow.

s3cmd version 0.9.9 is licensed under the GNU Public License, version
2.0.  You may not use the s3cmd files except in compliance with the
License.  A copy of the GNU Public License, version 2.0 license can be
found in the "LICENSE_GPL2" file included with Crossbow.

SOAPsnp version 1.02 is licensed under the GNU Public License, version
3.  You may not use the SOAPsnp files except in compliance with the
license.  A copy of the GNU Public License, version 3 can be found in
the "LICENSE_GPL3" file included with Crossbow.
