# Supplementary material for: Searching for SNPs with cloud computing
Source: Genome Biol. 2009 Nov 20;10(11):R134. doi: 10.1186/gb-2009-10-11-r134 (PMC3091327; doi:10.1186/gb-2009-10-11-r134)
Supplement: Additional data file 1 — Version 0.1.3 of the Crossbow software. [file gb-2009-10-11-r134-S1.ZIP › crossbow-0.1.3/reftools/ce6_jar]

#!/bin/sh

##
# ce6_jar
#
#  Authors: Ben Langmead & Michael C. Schatz
#     Date: 10/11/2009
#
# Driver script for building a reference jar for the ce6 worm genome
# assembly.
#
# TODO: There doesn't seem to be a single, comprehensive list of SNPs
# for C. elegans (perhaps for good biological reasons that I don't
# understand) and there is also some confusion about which assembly the
# dbSNP SNPs line up with.  So there is almost no overlap between the
# SNPs called by SOAPsnp (e.g. for the tutorial) and those in the dbSNP
# database.

CE6_BASE=ftp://hgdownload.cse.ucsc.edu/goldenPath/ce6/chromosomes

mkdir -p .ce6
mkdir -p .ce6/sequences

BUILD_INPUTS=

j=0
for i in I II III IV V X ; do
	wget $CE6_BASE/chr$i.fa.gz -O .ce6/sequences/zchr$j.fa.gz
	gunzip .ce6/sequences/zchr$j.fa.gz
	sed -e "s/^>.*/>$j/" .ce6/sequences/zchr$j.fa > .ce6/sequences/chr$j.fa
	rm -f .ce6/sequences/zchr$j.fa
	[ ! -f .ce6/sequences/chr$j.fa ] && echo "Didn't get .ce6/sequences/chr$j.fa" && exit 1
	if [ -z "$BUILD_INPUTS" ] ; then
		BUILD_INPUTS=".ce6/sequences/chr$j.fa"
	else
		BUILD_INPUTS="$BUILD_INPUTS,.ce6/sequences/chr$j.fa"
	fi
	j=`expr $j + 1`
done

mkdir -p .ce6/index
bowtie-build $BUILD_INPUTS .ce6/index/index

sh db2ssnp_ce6
mv ce6snps .ce6/snps
mv .ce6 ce6
echo "Output in ce6"
pushd ce6
mv snps/cmap.txt .
touch cmap.txt
echo "Running jar cf ce6.jar sequences snps index cmap.txt"
jar cf ce6.jar sequences snps index cmap.txt
popd
