# Supplementary material for: Searching for SNPs with cloud computing
Source: Genome Biol. 2009 Nov 20;10(11):R134. doi: 10.1186/gb-2009-10-11-r134 (PMC3091327; doi:10.1186/gb-2009-10-11-r134)
Supplement: Additional data file 1 — Version 0.1.3 of the Crossbow software. [file gb-2009-10-11-r134-S1.ZIP › crossbow-0.1.3/reftools/db2ssnp]

#!/usr/bin/perl -w

##
# db2ssnp
#
#  Authors: Ben Langmead & Michael C. Schatz
#     Date: 10/9/2009

use strict;
use Getopt::Long;
use FileHandle;

my $usage = qq{
Usage: db2ssnp -snps <file/URL> -cmap <file> -asm <name>

Takes a dbSNP ASN.1 flat file and, optionally, a dbSNP genotype XML file,
and converts to the 10-field format expected by SOAPsnp's -s option.  If the
genotyping XML file is specified, then allele frequency information is added to
the output file wherever possible.  The name of the reference assembly to use
(e.g. "reference" for human or "C57BL/6J" for mouse) must be specified and must
match the assembly.  The cmap file maps chromosome names used in dbSNP to
indexes used internally in Crossbow.

Options except -freqs are mandatory.  URLs may be http:// or ftp://.

  -snps <file/URL>  file/URL for dbSNP ASN.1 flat file to process; can be .gz
  -freqs <file/URL> URL for dbSNP genotyping XML file to profess; can be .gz
  -cmap <map>       map dbSNP chromosome names to alternate names for output
  -asm <name>       name of genomic assembly to use in -snps, -freqs files
};

my $flatin  = ""; # input files
my $gtxml   = ""; # input files
my $cmapstr = ""; # chromosome map
my $asm     = "";

my $result = GetOptions(
	"snps=s"  => \$flatin,
	"freqs=s" => \$gtxml,
	"cmap=s"  => \$cmapstr,
	"asm=s"   => \$asm
);

$asm ne "" || die "Must specify -asm\n";
$flatin =~ s/~/$ENV{HOME}/;
$gtxml =~ s/~/$ENV{HOME}/;

my %cmap = ();
if($cmapstr ne "") {
	open CMAP, "$cmapstr";
	while(<CMAP>) {
		chomp;
		my @s = split;
		next if $s[0] eq "" || $#s < 1;
		$cmap{$s[0]} = $s[1];
	}
	close(CMAP);
}

sub checkCurl {
	my $r = system("curl --version | grep -i -q curl 2> /dev/null");
	if($r != 0) {
		die "'curl' executable not in PATH; please install curl and add to PATH\n";
	}
}

sub checkGzip {
	if(system("gzip -h >/dev/null 2>/dev/null") != 0) {
		die "'gzip' executable not in PATH; please install gzip and add to PATH\n";
	}
}

sub isDna {
	my $d = uc shift;
	return $d eq 'A' || $d eq 'C' || $d eq 'G' || $d eq 'T';
}

sub isAlleleSep {
	my $d = shift;
	return $d eq '\'' || $d eq '/';
}

sub comp {
	my $c = uc shift;
	if($c eq 'A') {
		return 'T';
	} elsif($c eq 'C') {
		return 'G';
	} elsif($c eq 'G') {
		return 'C';
	} elsif($c eq 'T') {
		return 'A';
	}
	die "Bad DNA char: $c\n";
}

##
# Create a file handle from a filename, possibly representing a gzipped
# file, or from an http or ftp URL.
#
sub toFileHandle {
	my $f = shift;
	my $fh = FileHandle->new;
	if($f =~ /^(http|ftp):/) {
		checkCurl();
		my $gz = "";
		if($f =~ /gz$/) {
			$gz = "gzip -dc | ";
			checkGzip();
		}
		$fh->open("curl $f 2>/dev/null | $gz ");
	} else {
		my $gz = "";
		if($f =~ /gz$/) {
			$gz = " | gzip -dc |";
			checkGzip();
		}
		$fh->open("$f$gz");
	}
	return $fh;
}

# Output fields, expected by soapsnp -s
#
#  1)  Chromosome ID
#  2)  1-based offset into chromosome
#  3)  Whether SNP has allele frequency information (1 = yes, 0 = no)
#  4)  Whether SNP is validated by experiment (1 = yes, 0 = no)
#  5)  Whether SNP is actually an indel (1 = yes, 0 = no)
#  6)  Frequency of A allele, as a decimal number
#  7)  Frequency of C allele, as a decimal number
#  8)  Frequency of G allele, as a decimal number
#  9)  Frequency of T allele, as a decimal number
#  10) SNP id (e.g. a dbSNP id such as "rs9976767")

my $tot = 0;
my $nval = 0;
my %rss = ();
my %popcnts = ();
my %poplabs = ();
my %isVal = ();

my ($rs, $val, $als, $pop, $sz, $al, $freq, $ssToRsOrient);
my @chrs;
my @poss;
my @orients;
open TMP, ">.tmp.$$.dbsnp";
if($gtxml ne "") {
	my $fh = toFileHandle($gtxml);
	my %als = ('A' => 0.0, 'C' => 0.0, 'G' => 0.0, 'T' => 0.0);
	my $cumsz = 0;
	$sz = 0;
	while(<$fh>) {
		chomp;
		if(/<SnpInfo\s+rsId="([^"]*)"/) {
			$rs = "rs$1";
		} elsif(/<SnpLoc\s+genomicAssembly=".*$asm.*".*\schrom="([^"]*)".*\sstart="([^"]*)".*\srsOrientToChrom="([^"]*)"/) {
			next if $1 eq '?';
			next if $2 eq '?';
			push @chrs, $1;
			$chrs[-1] eq $chrs[0] || die;
			push @poss, ($2+1);
			$2 == int($2) || die "start isn't a number: $_\n";
			push @orients, $3;
			$3 eq "fwd" || $3 eq "rev" || die;
		} elsif(/<SsInfo.*\s+ssOrientToRs="([^"]*)"/) {
			$ssToRsOrient = $1;
			$1 eq "fwd" || $1 eq "rev" || die;
		} elsif(/<ByPop\s+popId="([^"]*)".*\s+sampleSize="([^"]*)"/) {
			$pop = $1;
			$cumsz += $sz;
			$sz = $2;
			$popcnts{$pop} += $sz;
			$sz == int($sz) || die "Bad sample size: $_\n";
		} elsif(/<AlleleFreq\s+allele="([^"]*)"\s+freq="([^"]*)"/) {
			$al = $1;
			next if !isDna($al);
			$freq = $2;
			$ssToRsOrient ne "" || die;
			$al = comp($al) if $ssToRsOrient eq 'rev';
			if($sz > 0) {
				$als{$al} *= (($cumsz * 1.0) / ($cumsz + $sz * 1.0));
				if($freq > 0) {
					$als{$al} += (($freq * $sz) / ($cumsz + $sz * 1.0));
				}
			}
		} elsif(/<\/SnpInfo>/) {
			if($rs ne "") {
				$rss{$rs} = 1;
				for(my $i = 0; $i <= $#chrs; $i++) {
					my $a = ($orients[$i] eq 'fwd' ? $als{A} : $als{T});
					my $c = ($orients[$i] eq 'fwd' ? $als{C} : $als{G});
					my $g = ($orients[$i] eq 'fwd' ? $als{G} : $als{C});
					my $t = ($orients[$i] eq 'fwd' ? $als{T} : $als{A});
					my $chr = $cmap{$chrs[$i]} if defined($cmap{$chrs[$i]});
					printf TMP "$chr\t$poss[$i]\t1\t1\t0\t%.4f\t%.4f\t%.4f\t%.4f\t$rs\n", $a, $c, $g, $t;
				}
				$nval++;
				$tot++;
			}
			%als = ('A' => 0.0, 'C' => 0.0, 'G' => 0.0, 'T' => 0.0);
			@chrs = ();
			@poss = ();
			@orients = ();
			$sz = 0;
			$cumsz = 0;
		} elsif(/<Population popId="([^"]*)".*\s+handle="([^"]*)".*\s+locPopId="([^"]*)"/) {
			$2 ne "" || die;
			$3 ne "" || die;
			$poplabs{$1}{handle} = $2;
			$poplabs{$1}{id} = $3;
		}
	}
	close($fh);
	#print STDERR "Read allele frequncy information from $fs[1]\n";
}
close(TMP);
my $fh = toFileHandle($flatin);
my %alhash = ();
while(<$fh>) {
	chomp;
	if(/^rs/) {
		$rs = substr($_, 0, index($_, " "));
		$val = -1;
	} elsif(/SNP\s+[|]\s+alleles=/) {
		my $idx = 14;
		substr($_, $idx, 1) eq "'" || die;
		$idx++;
		my $alleles = 0;
		$als = "";
		%alhash = ();
		while(substr($_, $idx, 1) ne "'") {
			my $c = substr($_, $idx, 1);
			if(isDna($c) &&
			   isAlleleSep(substr($_, $idx-1, 1)) &&
			   isAlleleSep(substr($_, $idx+1, 1)))
			{
				$als .= $c;
				$alhash{$c} = 1;
			}
			$idx++;
		}
	} elsif(/VAL\s+[|]\s+validated=/) {
		$val = substr($_, 16, 1) eq 'Y' ? 1 : 0;
	} elsif(/^CTG\s+[|]\s+assembly=.*$asm/) {
		/chr=([^\s]+)/;
		next if $1 eq '?';
		my $chr = $1;
		if(defined($cmap{$chr})) {
			$chr = $cmap{$chr};
		}
		$chr ne '?' || die;
		my $orient = substr($_, -1, 1);
		$orient eq '-' || $orient eq '+' || die;
		/chr[-]pos=([^ ]+)/;
		my $pos = $1;
		next if $pos eq '?';
		$val != -1 || die;
		if(length($als) > 1 && $rs ne "") {
			if(defined($rss{$rs})) {
				$isVal{$rs} = 1 if $val;
			} else {
				my $num = length($als);
				my ($af, $cf, $gf, $tf) = (0, 0, 0, 0);
				$af = 1.0/$num if defined($alhash{A});
				$cf = 1.0/$num if defined($alhash{C});
				$gf = 1.0/$num if defined($alhash{G});
				$tf = 1.0/$num if defined($alhash{T});
				if($orient eq '-') {
					my $tmp;
					$tmp = $af; $af = $tf; $tf = $tmp;
					$tmp = $cf; $cf = $gf; $gf = $tmp;
				}
				print "$chr\t$pos\t0\t$val\t0";
				printf "\t%0.3f\t%0.3f\t%0.3f\t%0.3f", $af, $cf, $gf, $tf;
				print "\t$rs\n";
				$tot++;
				$nval++ if $val;
			}
		}
	} elsif(/^\s*$/) {
		$als = "";
	}
}
close($fh);
# Now go back and output SNPs with allele frequencies with the
# correct 'validated' flag.
open TMP, ".tmp.$$.dbsnp";
while(<TMP>) {
	chomp;
	my @s = split(/\t/, $_);
	my $val = $isVal{$s[9]} || 0;
	printf "$s[0]\t$s[1]\t$s[2]\t$val\t$s[4]\t$s[5]\t$s[6]\t$s[7]\t$s[8]\t$s[9]\n";
}
close(TMP);
system("rm -f .tmp.$$.dbsnp");

print STDERR "Total SNPs written: $tot\n";
print STDERR "   w/ allele frequency info: ".(scalar(keys %rss))."\n";
print STDERR "   validated: $nval\n";
