# Supplementary material for: Searching for SNPs with cloud computing
Source: Genome Biol. 2009 Nov 20;10(11):R134. doi: 10.1186/gb-2009-10-11-r134 (PMC3091327; doi:10.1186/gb-2009-10-11-r134)
Supplement: Additional data file 1 — Version 0.1.3 of the Crossbow software. [file gb-2009-10-11-r134-S1.ZIP › crossbow-0.1.3/reftools/db2ssnp_ce6]

#!/bin/sh

##
# db2ssnp_ce6
#
#  Authors: Ben Langmead & Michael C. Schatz
#     Date: 10/9/2009
#
# Invoke db2ssnp with appropriate arguments for each C. elegans
# chromosome.

cat <<EOF > .cmap.$$
I	0
II	1
III	2
IV	3
V	4
X	5
EOF

SNP_BASE=ftp://ftp.ncbi.nih.gov/snp/organisms/nematode_6239/ASN1_flat

mkdir -p .ce6snps
j=0
for i in I II III IV V X ; do
	perl db2ssnp -asm=reference -cmap=.cmap.$$ -snps=$SNP_BASE/ds_flat_ch$i.flat.gz > .ce6snps/chr$j.snps
	j=`expr $j + 1`
done
mv .ce6snps ce6snps
echo "Output in ce6snps"
