# Supplementary material for: Searching for SNPs with cloud computing
Source: Genome Biol. 2009 Nov 20;10(11):R134. doi: 10.1186/gb-2009-10-11-r134 (PMC3091327; doi:10.1186/gb-2009-10-11-r134)
Supplement: Additional data file 1 — Version 0.1.3 of the Crossbow software. [file gb-2009-10-11-r134-S1.ZIP › crossbow-0.1.3/reftools/db2ssnp_hg18]

#!/bin/sh

##
# db2ssnp_hg18
#
#  Authors: Ben Langmead & Michael C. Schatz
#     Date: 10/9/2009
#
# Invoke db2ssnp with appropriate arguments for each human chromosome.

mkdir -p .hg18snps
cat <<EOF > .hg18snps/cmap.txt
1	0
2	1
3	2
4	3
5	4
6	5
7	6
8	7
9	8
10	9
11	10
12	11
13	12
14	13
15	14
16	15
17	16
18	17
19	18
20	19
21	20
22	21
X	22
Y	23
EOF

GT_BASE=ftp://ftp.ncbi.nih.gov/snp/organisms/human_9606/genotype
SNP_BASE=ftp://ftp.ncbi.nih.gov/snp/organisms/human_9606/ASN1_flat

j=0
for i in 1 2 3 4 5 6 7 8 9 10 11 12 13 14 15 16 17 18 19 20 21 22 X Y ; do
	perl db2ssnp -asm=reference \
	             -cmap=.hg18snps/cmap.txt \
	             -snps=$SNP_BASE/ds_flat_ch$i.flat.gz \
	             -freqs=$GT_BASE/gt_chr$i.xml.gz \
	              > .hg18snps/chr$j.snps
	j=`expr $j + 1`
done
mv .hg18snps hg18snps
echo "Output in hg18snps"
