# Supplementary material for: Searching for SNPs with cloud computing
Source: Genome Biol. 2009 Nov 20;10(11):R134. doi: 10.1186/gb-2009-10-11-r134 (PMC3091327; doi:10.1186/gb-2009-10-11-r134)
Supplement: Additional data file 1 — Version 0.1.3 of the Crossbow software. [file gb-2009-10-11-r134-S1.ZIP › crossbow-0.1.3/reftools/db2ssnp_mm9_chr17]

#!/bin/sh

##
# db2ssnp_mm9_chr17
#
#  Authors: Ben Langmead & Michael C. Schatz
#     Date: 10/9/2009
#
# Invoke db2ssnp with appropriate arguments for mouse chromosome 17.

GT_BASE=ftp://ftp.ncbi.nih.gov/snp/organisms/mouse_10090/genotype
SNP_BASE=ftp://ftp.ncbi.nih.gov/snp/organisms/mouse_10090/ASN1_flat

mkdir -p .mm9chr17snps

cat <<EOF > .mm9chr17snps/cmap.txt
17	0
EOF

j=0
for i in 17 ; do
	perl db2ssnp -asm="C57BL/6J" \
	             -cmap=.mm9chr17snps/cmap.txt \
	             -snps=$SNP_BASE/ds_flat_ch$i.flat.gz \
	             -freqs=$GT_BASE/gt_chr$i.xml.gz \
	              > .mm9chr17snps/chr$j.snps
	j=`expr $j + 1`
done
mv .mm9chr17snps mm9chr17snps
echo "Output in mm9chr17snps"
