# Supplementary material for: Searching for SNPs with cloud computing
Source: Genome Biol. 2009 Nov 20;10(11):R134. doi: 10.1186/gb-2009-10-11-r134 (PMC3091327; doi:10.1186/gb-2009-10-11-r134)
Supplement: Additional data file 1 — Version 0.1.3 of the Crossbow software. [file gb-2009-10-11-r134-S1.ZIP › crossbow-0.1.3/reftools/sanity_check]

#!/usr/bin/perl -w

#
# sanity_check
#
#  Authors: Ben Langmead & Michael C. Schatz
#     Date: 10/12/2009
#
# Run from the root directory of an expanded reference har to see how
# often the reference character matches one of the SNP alleles at all
# positions with SNPs.  If only about half of them match, chances are
# good that the refernce FASTA files are mismatched or misaligned with
# the dbSNP snps.
# 

use warnings;
use strict;

for my $f (split(/\s+/, `ls sequences/*.fa`)) {
	my $bad = 0;
	my $good = 0;
	open FA, $f || die;
	my $s = $f;
	$s =~ s/\.fa$/.snps/;
	$s =~ s/^sequences/snps/;
	print STDERR "Processing $f/$s\n";
	my $seq = "";
	while(<FA>) {
		chomp;
		next if /^>/;
		$seq .= $_;
	}
	close(FA);
	open SNPS, $s || die;
	while(<SNPS>) {
		chomp;
		my @s = split;
		my ($a, $c, $g, $t) = ($s[5], $s[6], $s[7], $s[8]);
		my $refc = uc substr($seq, $s[1]-1, 1);
		if($refc eq 'A' && $a == 0.0) {
			$bad++;
		} elsif($refc eq 'C' && $c == 0.0) {
			$bad++;
		} elsif($refc eq 'G' && $g == 0.0) {
			$bad++;
		} elsif($refc eq 'T' && $t == 0.0) {
			$bad++;
		} else {
			$good++;
		}
	}
	close(SNPS);
	print "Matched: $good, Mismatched: $bad\n";
}
