# Supplementary material for: Searching for SNPs with cloud computing
Source: Genome Biol. 2009 Nov 20;10(11):R134. doi: 10.1186/gb-2009-10-11-r134 (PMC3091327; doi:10.1186/gb-2009-10-11-r134)
Supplement: Additional data file 1 — Version 0.1.3 of the Crossbow software. [file gb-2009-10-11-r134-S1.ZIP › crossbow-0.1.3/soapsnp/release]

release: SOAPsnp 1.01
30-3-2009
1. fix bugs

release: SOAPsnp 1.00
10-11-2008
1. release the first stable verion of  SOAPsnp
2. include 2 C library  <cstdlib> and <cstring> for gcc-4.3
